# Supplementary material for: Risk of consecutive esotropia after surgery for intermittent exotropia according to passive duction force
Source: PLoS One. 2023 Feb 16;18(2):e0281392. doi: 10.1371/journal.pone.0281392 (PMC9934408; doi:10.1371/journal.pone.0281392)
Supplement: S1 Data — (XLSX) [file pone.0281392.s001.xlsx]

## Sheet: Sheet1
gender	Duration	fly 1: + 2: -	circle	animal	age	opeye	LR-MR	LR+MR	(LR-MR)/MR	(LR-MR)/LR	(LR)-max	LR	MR	LR-MR	LR+MR	(LR-MR)/MR	(LR-MR)/LR	LR-max	(LR)	MR	LR-MR	LR+MR	(LR-MR)/MR	(LR-MR)/LR	MR	(LR)	LR-MR	(LR-MR)/MR	(LR-MR)/LR	(LR)	(LR-MR)/MR+1	-(LR-MR)/LR+1	(LR-MR)/MR+1	abs(LR-MR)/MR+1		MR resection	LR recession	far	near	far	near	far	near	mean	far	near	mean
F	1	1	3	3	5	R	-14.9706	99.7354	-0.261025	-0.353226	42.3914	42.3824	57.353	26.5719	73.2794	1.1378	0.532229	49.9345	49.9257	23.3538	-41.5424	173.015	-1.39882	-0.885455	33.9992	-7.54323	-0.563398	-0.229412	-0.663672	0.848911	0.738975	1.35323	2.1378	2.1378		5.5	6	25	35	-25	-16	-12	-8	-10	-1	0	0
F	20	1	2	1	38	R	6.28421	68.8314	0.200943	0.167321	43.3012	37.5578	31.2736	-12.7458	58.1468	-0.35958	-0.561474	24.129	22.7005	35.4463	19.03	126.978	0.560523	0.728795	-4.17267	14.8573	-0.493043	-0.558827	-0.298003	1.65449	1.20094	0.832679	0.64042	1.35958		6.5	6	50	50	-6	0	0	0	0	0	0	0
M	2	1	5	3	22	R	22.5	68.1	0.986842	0.496689	51.33	45.3	22.8	26.5	98.84	0.732651	0.42285	67.94	62.67	36.17	-4	166.94	0.254191	0.0738389	-13.37	-17.37	0.849057	1.34695	1.17462	0.722834	1.98684	0.503311	1.73265	1.73265		5	0	6	16	0	0	0	2	1	x	x	x
M	1	1	6	3	9	R	-6.68276	87.5229	-0.141876	-0.165333	40.4301	40.4201	47.1028	21.524	91.4544	0.615583	0.381029	56.4674	56.4892	34.9652	-28.2068	178.977	-0.757459	-0.546361	12.1377	-16.0691	-0.31048	-0.230474	-0.433912	0.715537	0.858124	1.16533	1.61558	1.61558		5	6	30	35	-18	-16	-1	2	0.5	6	10	0
F	24	1	8	3	28	R	0.333271	88.2178	0.00758428	0.00752719	44.2522	44.2755	43.9423	-6.30768	130.566	-0.092168	-0.101525	62.1072	62.1291	68.4368	6.64095	218.784	0.0997523	0.109053	-24.4945	-17.8536	-0.0528357	-0.0822876	-0.074141	0.712638	1.00758	0.992473	0.907832	1.09217		5	4	20	35	0	-2	4	6	5	4	6	x
F	3	1	9	3	5	R	7.43994	73.3278	0.225836	0.18423	40.3933	40.3839	32.9439	16.741	88.5296	0.466396	0.318056	55.5801	52.6353	35.8943	-9.30102	161.857	-0.24056	-0.133826	-2.95038	-12.2514	0.444415	0.484216	0.579239	0.76724	1.22584	0.81577	1.4664	1.4664		4	5	25	25	-16	-20	2	-1	0.5	4	4	12
M	3	1	2	0	34	R	-34.205	53.9445	-0.776068	-3.46565	9.87917	9.86974	44.0748	16.2589	95.3085	0.41136	0.291464	57.0083	55.7837	39.5248	-50.4639	149.253	-1.18743	-3.75711	4.54998	-45.914	-2.10377	-1.88659	-11.8905	0.176929	0.223932	4.46565	1.41136	1.41136		4.5	6.5	35	30	-12	-14	-2	-10	-6	0	-4	6
F	3	1	9	3	9	R	2.79259	68.7908	0.0846261	0.0780233	35.8014	35.7917	32.9991	7.60001	67.4861	0.253815	0.202434	37.5523	37.5431	29.9431	-4.80743	136.277	-0.169189	-0.124411	3.05603	-1.7514	0.367445	0.333416	0.385425	0.95335	1.08463	0.921977	1.25382	1.25382		3	4	16	20	-14	-12	-6	-4	-5	4	0	4
M	6	1	6	3	7	R	-0.17688	92.1117	-0.00383319	-0.00384794	45.9452	45.9674	46.1443	-45.4069	123.783	-0.536756	-1.15869	39.166	39.1882	84.595	45.23	215.895	0.532923	1.15484	-38.4508	6.77923	0.00389544	0.00714141	0.00332095	1.17299	0.996167	1.00385	0.463244	1.53676		4	5	20	20	-20	-35	-25	-40	-32.5	x	x	0
M	0.3	1	7	3	9	R	3.70353	120.93	0.0631862	0.059431	61.8415	62.3165	58.613	-36.8678	121.743	-0.464884	-0.868753	42.4157	42.4376	79.3055	40.5713	242.673	0.52807	0.928183	-20.6924	19.8789	-0.100454	-0.135918	-0.0684095	1.46843	1.06319	0.940569	0.535116	1.46488		6.5	0	8	18	-8	-6	0	-12	-6	0	0	0
M	0.4	1	2	0	3	R	-44.1571	136.919	-0.487718	-0.952052	57.8395	46.3809	90.538	39.6814	144.218	0.759185	0.431555	91.9277	91.9498	52.2684	-83.8384	281.137	-1.2469	-1.38361	38.2696	-45.5688	-1.11279	-0.642424	-2.2061	0.504416	0.512282	1.95205	1.75919	1.75919		4.5	6	25	25	-20	-16	-8	0	-4	0	0	0
M	1	1	2	3	9	R	-15.4021	156.68	-0.179009	-0.21804	70.6477	70.6387	86.0408	-22.3467	112.656	-0.331055	-0.494892	46.1648	45.1548	67.5015	6.94462	269.336	0.152046	0.276851	18.5394	25.484	0.689233	0.540723	0.440582	1.56437	0.820991	1.21804	0.668945	1.33106		5	6	20	30	-10	-8	0	0	0	0	0	0
M	1	1	8	3	8	R	-35.4932	203.591	-0.29691	-0.422293	84.0264	84.0489	119.542	15.069	180.648	0.182016	0.153988	102.866	97.8585	82.7895	-50.5622	384.239	-0.478926	-0.576281	36.7526	-13.8097	-2.35538	-1.63123	-2.74238	0.858881	0.70309	1.42229	1.18202	1.18202		4.5	4	16	35	-12	-2	2	2	2	2	2	x
M	3	1	2	2	5	R	10.1794	65.2075	0.369972	0.270058	39.8055	37.6935	27.514	21.309	88.2641	0.636517	0.388946	54.7955	54.7866	33.4775	-11.1296	153.472	-0.266545	-0.118888	-5.96352	-17.0931	0.477705	0.581245	0.694333	0.688005	1.36997	0.729942	1.63652	1.63652		5	4	20	30	-4	-4	0	0	0	2	4	16
F	4	1	3	3	8	R	-2.95263	139.024	-0.0415932	-0.0433982	68.0449	68.0358	70.9884	26.8886	168.536	0.379657	0.275182	97.6899	97.7121	70.8235	-29.8412	307.56	-0.42125	-0.31858	0.164917	-29.6763	-0.10981	-0.109555	-0.157707	0.696288	0.958407	1.0434	1.37966	1.37966		5	5.5	25	35	-6	0	-4	-4	-4	4	4	8
M	3	1	5	3	4	R	25.3561	157.177	0.384704	0.277824	91.2439	91.2666	65.9105	7.72096	162.844	0.0995463	0.090534	85.2825	85.2825	77.5615	17.6351	320.021	0.285158	0.18729	-11.651	5.98409	3.28405	3.86458	3.06873	1.07017	1.3847	0.722176	1.09955	1.09955		4.5	6	25	30	0	-6	0	0	0	0	0	25
M	1	1	9	3	8	R	13.6485	94.7961	0.336388	0.251714	54.4173	54.2223	40.5738	9.37522	87.5616	0.239817	0.19343	48.4463	48.4684	39.0932	4.2733	182.358	0.0965702	0.0582845	1.48061	5.75391	1.45581	1.40268	1.30132	1.11871	1.33639	0.748286	1.23982	1.23982		5.5	6	25	35	-6	0	-6	0	-3	0	0	0
F	1	1	4	3	10	R	-5.25285	94.5243	-0.105292	-0.117683	44.6447	44.6357	49.8886	7.09351	92.2799	0.166541	0.142765	49.6955	49.6867	42.5932	-12.3464	186.804	-0.271833	-0.260447	7.29538	-5.05098	-0.740514	-0.632226	-0.824311	0.898344	0.894708	1.11768	1.16654	1.16654		8.5	0	14	20	-2	-2	0	0	0	0	2	x
M	3	1	5	2	16	R	-24.935	66.6422	-0.544568	-1.19572	20.8313	20.8536	45.7886	6.43215	90.8317	0.152421	0.132262	48.6092	48.6319	42.1998	-31.3672	157.474	-0.69699	-1.32798	3.58883	-27.7783	-3.87663	-3.57278	-9.04054	0.428804	0.455432	2.19572	1.15242	1.15242		4.5	4.5	20	30	-20	-20	-12	-14	-13	-8	-6	0
F	9	1	1	3	19	R	21.1495	73.7863	0.803605	0.445555	47.4456	47.4679	26.3184	-9.0703	75.8664	-0.213578	-0.271582	35.095	33.398	42.4683	30.2198	149.653	1.01718	0.717136	-16.15	14.0699	-2.33174	-3.76258	-1.64059	1.42128	1.8036	0.554445	0.786422	1.21358		0	9.5	12	25	-16	0	0	4	2	x	x	x
F	0	1	7	3	6	R	18.6761	92.7044	0.504567	0.335357	71.9732	55.6903	37.0141	7.18459	68.7651	0.23334	0.189193	37.9522	37.9748	30.7902	11.4915	161.469	0.271227	0.146164	6.22391	17.7155	2.59947	2.16237	1.77256	1.46651	1.50457	0.664643	1.23334	1.23334		5	6.5	35	35	-8	-4	4	4	4	6	10	4
F	5	1	9	3	7	R	60.9342	135.381	1.63699	0.62078	98.1353	98.1573	37.2232	6.25911	71.4316	0.192078	0.161129	39.916	38.8453	32.5862	54.675	206.812	1.44492	0.459651	4.63697	59.312	9.73528	8.52253	3.85269	2.52688	2.63699	0.37922	1.19208	1.19208		5	5	20	30	-20	-16	-12	-25	-18.5	8	0	6
M	1	1	5	3	8	R	3.20331	111.268	0.0592849	0.0559669	58.7416	57.2359	54.0325	23.1512	82.0876	0.785636	0.439975	55.6847	52.6194	29.4682	-19.9479	193.356	-0.726351	-0.384008	24.5644	4.61646	0.138365	0.075461	0.127205	1.08773	1.05928	0.944033	1.78564	1.78564		4	4	16	25	-18	-18	0	-4	-2	4	4	4
M	10	1	7	3	16	R	12.4084	84.2046	0.345656	0.256868	48.3154	48.3065	35.8981	14.1818	71.4771	0.495042	0.331123	42.8075	42.8294	28.6476	-1.77341	155.682	-0.149387	-0.0742547	7.25046	5.47704	0.874952	0.698235	0.775749	1.12788	1.34566	0.743132	1.49504	1.49504		5	4	18	30	-20	-10	-14	-2	-8	x	x	x
F	4	1	7	3	5	R	-3.89729	74.7013	-0.0991695	-0.110087	35.4111	35.402	39.2993	11.7426	57.4514	0.513799	0.33941	34.6064	34.597	22.8544	-15.6399	132.153	-0.612968	-0.449497	16.4449	0.805005	-0.331894	-0.193012	-0.324347	1.02327	0.900831	1.11009	1.5138	1.5138		5	6	30	30	-8	0	4	4	4	6	6	8
F	4	1	9	3	5	R	-19.4823	130.903	-0.259098	-0.349706	55.7195	55.7105	75.1928	23.7831	96.1128	0.657631	0.396729	59.9572	59.9479	36.1648	-43.2654	227.016	-0.916729	-0.746436	39.028	-4.23743	-0.819166	-0.393987	-0.881473	0.929315	0.740902	1.34971	1.65763	1.65763		5.5	5	25	25	0	-14	-2	0	-1	x	x	4
F	3	1	7	3	6	R	-18.6788	64.1774	-0.450873	-0.821071	41.5999	22.7493	41.4281	41.0463	67.4632	3.10758	0.756547	56.577	54.2547	13.2085	-59.7251	131.641	-3.55845	-1.57762	28.2196	-31.5054	-0.455067	-0.145088	-1.08529	0.419305	0.549127	1.82107	4.10758	4.10758		6	6.5	35	45	-12	-6	-4	-8	-6	x	x
F	4	1	4	3	6	R	-1.73171	116.775	-0.0292256	-0.0301055	57.5306	57.5215	59.2532	20.2919	98.2308	0.520712	0.342413	64.5299	59.2613	38.9695	-22.0236	215.006	-0.549938	-0.372519	20.2837	-1.73985	-0.0853402	-0.0561262	-0.0879214	0.970641	0.970774	1.03011	1.52071	1.52071		5	5	20	25	-16	-16	0	0	0	x	x
M	4	1	5	3	7	R	16.4311	112.731	0.341247	0.254425	64.5903	64.5812	48.1501	18.1372	111.682	0.387776	0.279423	64.9186	64.9097	46.7725	-1.70616	224.414	-0.0465293	-0.0249976	1.37768	-0.328481	0.905931	0.88001	0.910538	0.994939	1.34125	0.745575	1.38778	1.38778		5	5	20	30	-10	-4	-8	2	-3	-6	3
F	0.8	1	8	3	8	R	19.4675	107.384	0.442862	0.306933	63.4351	63.4259	43.9584	9.03718	89.4297	0.224826	0.183558	49.2426	49.2335	40.1963	10.4303	196.814	0.218036	0.123375	3.76215	14.1925	2.15416	1.9698	1.67213	1.28827	1.44286	0.693067	1.22483	1.22483		5.5	6	30	35	-6	2	0	-4	-2	x	x
F	1	1	8	3	7	R	7.12821	100.062	0.153404	0.133001	53.6042	53.5951	46.4668	8.67517	103.853	0.182294	0.154187	56.3993	56.264	47.5888	-1.54696	203.915	-0.0288902	-0.0211857	-1.12194	-2.6689	0.82168	0.841519	0.862597	0.952565	1.1534	0.866999	1.18229	1.18229		5.5	6	25	35	-12	-4	-8	4	-2	12	16
F	4	1	4	3	6	R	-1.73171	116.775	-0.0292256	-0.0301055	57.5306	57.5215	59.2532	20.2919	98.2308	0.520712	0.342413	64.5299	59.2613	38.9695	-22.0236	215.006	-0.549938	-0.372519	20.2837	-1.73985	-0.0853402	-0.0561262	-0.0879214	0.970641	0.970774	1.03011	1.52071	1.52071		5	5	20	25	-16	-16	0	0	0	x	x
M	4	1	5	3	7	R	16.4311	112.731	0.341247	0.254425	64.5903	64.5812	48.1501	18.1372	111.682	0.387776	0.279423	64.9186	64.9097	46.7725	-1.70616	224.414	-0.0465293	-0.0249976	1.37768	-0.328481	0.905931	0.88001	0.910538	0.994939	1.34125	0.745575	1.38778	1.38778		5	5	20	30	-10	-4	-8	2	-3	-6	3
F	4	1	9	3	5	R	-19.4823	130.903	-0.259098	-0.349706	55.7195	55.7105	75.1928	23.7831	96.1128	0.657631	0.396729	59.9572	59.9479	36.1648	-43.2654	227.016	-0.916729	-0.746436	39.028	-4.23743	-0.819166	-0.393987	-0.881473	0.929315	0.740902	1.34971	1.65763	1.65763		5.5	5	27.5	30	0	-14	-2	0	-1	4	0
M	0.6	1	9	3	9	R	23.518	100.363	0.612086	0.379686	61.9499	61.9407	38.4227	-15.2133	149.588	-0.184625	-0.22643	67.165	67.1875	82.4008	38.7313	249.952	0.796711	0.606116	-43.9781	-5.24683	-1.54589	-3.31528	-1.67683	0.921908	1.61209	0.620314	0.815375	1.18463		5	5	10	30	-14	-8	-12	-6	-9	4	6
M	3	1	9	3	11	R	-18.5089	149.801	-0.219938	-0.281949	65.6557	65.6462	84.155	41.006	104.737	1.28685	0.562718	72.9781	72.8714	31.8653	-59.5149	254.538	-1.50679	-0.844667	52.2897	-7.22521	-0.451369	-0.170911	-0.501048	0.90085	0.780062	1.28195	2.28685	2.28685		4.5	5	20	30	-10	-6	0	0	0	8	8
M	1	1	9	3	9	R	14.0526	140.292	0.222633	0.182093	78.3441	77.1724	63.1198	10.8386	147.987	0.158058	0.136485	79.4214	79.4126	68.5739	3.21393	288.279	0.0645755	0.045608	-5.45413	-2.24021	1.29652	1.40856	1.33416	0.97179	1.22263	0.817907	1.15806	1.15806		5.25	5	20	35	-8	-6	0	0	0
M	4	1	6	3	11	R	1.02185	148.899	0.0138203	0.0136319	75.5814	74.9606	73.9387	44.8034	155.807	0.807239	0.44667	100.314	100.305	55.502	-43.7815	304.707	-0.793419	-0.433038	18.4367	-25.3448	0.0228075	0.0171204	0.0305189	0.747323	1.01382	0.986368	1.80724	1.80724		5	5	20	32.5	-12	0	-12	0	-6
M	2	1	7	3	12	R	5.4048	146.815	0.0764412	0.0710129	76.1101	76.1101	70.7053	10.4017	191.033	0.115171	0.103277	100.727	100.717	90.3156	-4.99694	337.848	-0.0387298	-0.0322637	-19.6103	-24.6072	0.519605	0.663719	0.687599	0.755681	1.07644	0.928987	1.11517	1.11517		5.5	7	35	35	0	0	0	0	0
F	2	1	7	3	4	R	10.7114	101.415	0.236184	0.191059	56.1989	56.0631	45.3517	31.2416	102.781	0.873403	0.466212	67.0209	67.0115	35.7699	-20.5302	204.196	-0.637219	-0.275153	9.58183	-10.9484	0.342857	0.270419	0.409812	0.83662	1.23618	0.808941	1.8734	1.8734		4.5	5	20	25	-16	-22.5	0	0	0
M	0.5	1	8	3	9	R	27.3838	160.168	0.412456	0.292013	93.7759	93.7759	66.3921	19.0355	130.016	0.343044	0.255423	74.535	74.5257	55.4902	8.34826	290.184	0.0694122	0.0365907	10.902	19.2502	1.43856	1.20234	1.14326	1.2583	1.41246	0.707987	1.34304	1.34304		7	0	8	20	-16	-8	-16	-12	-14
M	2	1	5	3	4	L	4.94025	70.6967	0.150259	0.130631	43.0214	37.8185	32.8782	6.84438	76.8288	0.195597	0.163598	44.7772	41.8366	34.9922	-1.90412	147.525	-0.0453382	-0.0329673	-2.11395	-4.01808	0.721797	0.768206	0.798486	0.903958	1.15026	0.869369	1.1956	1.1956		6	5	25	35	-16	-10	0	4	2	0	4	0
F	0	1	5	3	58	L	-1.73	71.03	-0.0475536	-0.0499278	40.89	34.65	36.38	-12.93	82.39	-0.271297	-0.372301	40.03	34.73	47.66	11.2	153.42	0.223743	0.322373	-11.28	-0.08	0.133797	0.175283	0.134106	0.997697	0.952446	1.04993	0.728703	1.2713		6.5	4.5	50	50	0	0	2	2	2	2	4	0
F	0.5	1	3	3	8	L	12.9807	47.337	0.755657	0.430413	30.1363	30.1589	17.1781	-1.92028	47.0772	-0.0783828	-0.0850491	25.0386	22.5785	24.4988	14.901	94.4142	0.834039	0.515462	-7.32066	7.58037	-6.75982	-9.6406	-5.06075	1.33573	1.75566	0.569587	0.921617	1.07838		5.5	6	30	35	-40	-45	0	-12	-6	4	-2	18
M	0.6	1	9	3	10	L	8.99115	69.683	0.296289	0.228567	55.6744	39.3371	30.3459	-0.554298	67.3788	-0.0163189	-0.0165897	33.3889	33.4122	33.9665	9.54545	137.062	0.312608	0.245157	-3.62064	5.92481	-16.2208	-18.1561	-13.7777	1.17732	1.29629	0.771433	0.983681	1.01632		4.5	4.5	20	25	-12	-10	6	2	4	6	2	6
M	4	1	5	3	5	L	10.1015	95.1059	0.237669	0.19203	59.4349	52.6037	42.5022	9.12805	74.5828	0.278911	0.218085	48.336	41.8554	32.7274	0.973429	169.689	-0.0412421	-0.0260553	9.77481	10.7482	1.10664	0.852132	0.880527	1.25679	1.23767	0.80797	1.27891	1.27891		4	5	20	20	-12	-4	0	0	0	2	2	4
F	0.1	1	5	3	9	L	39.0482	163.011	0.630001	0.386503	111.381	101.029	61.9812	7.19212	147.858	0.102258	0.0927718	79.6135	77.5249	70.3328	31.8561	310.868	0.527742	0.293732	-8.35155	23.5046	5.42931	6.16087	4.16617	1.30319	1.63	0.613497	1.10226	1.10226		4.5	4.5	18	30	-4	0	0	6	3	2	8	x
M	4	2	3	2	32	L	35.9823	74.2624	1.87995	0.652771	55.1003	55.1224	19.1401	-4.66872	65.1303	-0.133776	-0.154436	30.2409	30.2308	34.8995	40.651	139.393	2.01372	0.807207	-15.7595	24.8916	-7.70711	-14.0529	-4.22681	1.82338	2.87995	0.347229	0.866224	1.13378		8	7	65	70	-8	-6	4	4	4	8	10	8
M	4	1	4	3	9	L	12.8787	109.678	0.26609	0.210166	61.2878	61.2784	48.3997	0.27516	80.8919	0.00682638	0.0067801	40.5937	40.5836	40.3084	12.6035	190.57	0.259263	0.203386	8.09133	20.6948	46.8042	38.9796	30.9976	1.50993	1.26609	0.789834	1.00683	1.00683		0	7	14	25	0	0	0	0	0	6	8	6
F	3	1	5	3	8	L	0.842535	108.616	0.0156354	0.0153947	61.268	54.729	53.8865	6.01821	89.4688	0.144234	0.126053	49.5546	47.7435	41.7253	-5.17568	198.084	-0.128599	-0.110658	12.1612	6.98551	0.139998	0.108403	0.122129	1.14631	1.01564	0.984605	1.14423	1.14423		4.5	4.5	20	35	-18	-16	-6	-6	-6	6	0	4
M	7	1	8	3	8	L	17.7327	37.4285	1.80065	0.642941	27.5896	27.5806	9.84792	2.52149	60.3349	0.0872285	0.0802301	31.4052	31.4282	28.9067	15.2112	97.7634	1.71343	0.56271	-19.0588	-3.84755	7.03264	20.643	8.01371	0.877576	2.80065	0.357059	1.08723	1.08723		3.5	4	14	25	-14	-2	0	2	1	0	0	0
M	4	1	5	3	14	L	31.4416	135.585	0.603812	0.376485	83.5223	83.5134	52.0718	24.9622	133.829	0.458582	0.314403	79.3955	79.3955	54.4333	6.47941	269.414	0.145229	0.0620826	-2.36152	4.11789	1.25957	1.31669	1.19746	1.05187	1.60381	0.623515	1.45858	1.45858		6.5	5	50	50	0	4	8	10	9	x	x	x
F	4	1	7	3	12	L	18.7608	167.292	0.252618	0.201672	93.3465	93.0262	74.2654	-40.4192	125.977	-0.485819	-0.94484	44.8534	42.7788	83.198	59.18	293.269	0.738437	1.14651	-8.93258	50.2474	-0.464156	-0.519984	-0.213446	2.17458	1.25262	0.798328	0.514181	1.48582		4.5	4	18	25	-30	-25	-14	-14	-14	10	10	6
F	1	1	9	3	8	L	11.2803	155.654	0.156265	0.135147	83.4451	83.4669	72.1866	-7.56207	156.106	-0.0924073	-0.101816	74.2812	74.2721	81.8341	18.8423	311.76	0.248673	0.236962	-9.6475	9.19484	-1.49169	-1.69105	-1.32736	1.1238	1.15627	0.864853	0.907593	1.09241		3	4.5	20	20	-1	-4	0	0	0	4	4	8
F	1	1	3	3	4	L	23.6491	115.708	0.51378	0.339402	69.6875	69.6786	46.0296	22.5942	146.51	0.36467	0.267222	84.499	84.5523	61.9581	1.05483	262.219	0.14911	0.07218	-15.9285	-14.8737	1.04669	1.40889	1.27011	0.824089	1.51378	0.660598	1.36467	1.36467		6	7	35	45	-40	-40	0	-16	-8	8	12	3
F	0.3	1	7	3	5	L	-9.91866	159.736	-0.116928	-0.13241	74.9176	74.9087	84.8273	27.3617	133.981	0.513259	0.339175	82.7242	80.6714	53.3097	-37.2804	293.717	-0.630187	-0.471585	31.5176	-5.76275	-0.362502	-0.227814	-0.390389	0.928565	0.883072	1.13241	1.51326	1.51326		4	4.5	20	20	-12	-10	-8	-12	-10	6	2	-2
F	0	1	1	2	4	L	-22.087	128.751	-0.292857	-0.414141	53.3412	53.3322	75.4192	43.379	140.386	0.894351	0.472115	91.8915	91.8824	48.5034	-65.4661	269.137	-1.18721	-0.886255	26.9158	-38.5503	-0.509164	-0.327452	-0.877204	0.580439	0.707143	1.41414	1.89435	1.89435		4.5	5	25	30	-20	-16	0	2	1	-8	-8	0
F	1	1	2	3	12	L	-1.58561	123.748	-0.0253023	-0.0259591	61.0902	61.081	62.6666	13.5882	109.14	0.284414	0.221435	61.3644	61.3644	47.7761	-15.1738	232.888	-0.309717	-0.247394	14.8904	-0.283378	-0.11669	-0.0889629	-0.117231	0.995382	0.974698	1.02596	1.28441	1.28441		6.5	0	10	18	0	0	2	0	1	6	2	2
M	7	1	9	3	9	L	-13.127	90.3195	-0.253793	-0.34011	38.5742	38.5962	51.7232	-9.77377	82.5463	-0.211737	-0.268611	36.3951	36.3863	46.1601	-3.35321	172.866	-0.0420563	-0.071499	5.56317	2.20996	1.34308	1.19863	1.26618	1.06074	0.746207	1.34011	0.788263	1.21174		4.5	5	18	25	-18	-8	-20	-16	-18	6	4	6
M	25	1	4	2	36	L	-1.49162	123.111	-0.0239421	-0.0245294	60.8188	60.8097	62.3013	46.7748	139.042	1.01389	0.50345	92.9176	92.9086	46.1338	-48.2664	262.153	-1.03784	-0.527979	16.1675	-32.099	-0.0318895	-0.023614	-0.0487227	0.65451	0.976058	1.02453	2.01389	2.01389		5.5	3	18	35	3	4	4	6	5	6	14	4
F	5	1	6	3	11	L	7.13929	78.7884	0.199285	0.16617	42.9411	42.9639	35.8246	6.70973	110.596	0.129174	0.114397	58.6306	58.6529	51.9432	0.429559	189.385	0.0701104	0.0517725	-16.1186	-15.6891	1.06402	1.54276	1.45257	0.73251	1.19928	0.83383	1.12917	1.12917		6	7.5	45	45	-20	-16	-14	-10	-12	0	4	6
M	0.6	1	7	3	7	L	4.61016	113.665	0.0845476	0.0779565	64.3159	59.1375	54.5274	8.53449	136.38	0.133513	0.117787	72.4998	72.4572	63.9227	-3.92433	250.045	-0.048965	-0.0398301	-9.39535	-13.3197	0.54018	0.633255	0.661845	0.816172	1.08455	0.922043	1.13351	1.13351		5	6.5	25	30	-20	-18	0	0	0	4	4	14
F	3	1	6	3	8	L	12.4937	98.1182	0.291827	0.225902	55.3154	55.306	42.8122	-4.14225	75.2669	-0.104327	-0.116479	35.5401	35.5623	39.7046	16.636	173.385	0.396153	0.342381	3.10766	19.7437	-3.01617	-2.79723	-1.93943	1.55518	1.29183	0.774098	0.895673	1.10433		4.5	5	25	18	-6	2	6	6	6	12	10	x
M	3	1	3	3	7	L	22.5569	102.654	0.563242	0.360304	70.3192	62.6053	40.0484	29.5443	106.764	0.765202	0.433493	68.1317	68.154	38.6098	-6.98732	209.417	-0.20196	-0.0731886	1.43861	-5.54872	0.763496	0.73607	0.831165	0.918586	1.56324	0.639696	1.7652	1.7652		5	4	14	37.5	-18	-10	-8	-8	-8	4	12	8
F	4	1	4	3	11	L	1.16177	56.6034	0.0419098	0.0402241	33.3693	28.8826	27.7208	-15.6213	82.3332	-0.31895	-0.468321	33.3337	33.356	48.9773	16.7831	138.937	0.36086	0.508546	-21.2565	-4.47339	-0.0743711	-0.131399	-0.0858898	0.865889	1.04191	0.959776	0.68105	1.31895		5.5	6	25	35	-18	-4	-4	4	0	0	4	5
F	5	1	9	3	9	L	21.3049	77.5122	0.758084	0.431199	49.5823	49.4085	28.1036	21.2183	73.3842	0.813492	0.448578	47.2788	47.3012	26.0829	0.0866429	150.896	-0.055408	-0.0173787	2.02068	2.10733	1.00408	0.931889	0.961258	1.04455	1.75808	0.568801	1.81349	1.81349		4.5	4	16	25	-14	-10	-8	4	-2	x	x	0
M	1	1	6	3	11	L	9.80099	80.9981	0.27532	0.215883	47.6837	45.3996	35.5986	-14.0319	92.5559	-0.263293	-0.357391	39.2713	39.262	53.2939	23.8329	173.554	0.538612	0.573274	-17.6953	6.13757	-0.69848	-1.04568	-0.604052	1.15632	1.27532	0.784117	0.736707	1.26329		5	5	20	27.5	-20	-10	-14	-12	-13	8	4
F	1	1	9	3	6	L	7.4673	73.7965	0.225159	0.183779	40.6411	40.6319	33.1646	-9.77309	72.2789	-0.238217	-0.31271	33.0245	31.2529	41.026	17.2404	146.075	0.463376	0.496489	-7.86141	9.37898	-0.764068	-0.945185	-0.5877	1.3001	1.22516	0.816221	0.761783	1.23822		6	6.5	30	40	-25	-25	-6	-4	-5	-8	-8	4
F	3	1	2	3	4	L	26.7633	130.857	0.514217	0.339593	78.819	78.8099	52.0466	10.3144	146.73	0.15122	0.131356	78.5313	78.5224	68.208	16.4489	277.587	0.362997	0.208236	-16.1613	0.287539	2.59474	3.40045	2.58528	1.00366	1.51422	0.660407	1.15122	1.15122		5	5	25	25	-16	-8	-6	-4	-5	0	4
F	3	1	4	3	9	L	4.0284	121.986	0.0683024	0.0639355	64.4238	63.0072	58.9788	3.60737	134.514	0.0551138	0.0522349	78.0445	69.0605	65.4531	0.421027	256.5	0.0131886	0.0117006	-6.47432	-6.05329	1.11671	1.2393	1.224	0.912348	1.0683	0.936065	1.05511	1.05511		6.25	6.5	35	45	-14	-6	-3	3	0
